# Supplementary material for: Comparing the Psychological Effects of Meditation- and Breathing-Focused Yoga Practice in Undergraduate Students
Source: Front Psychol. 2020 Nov 12;11:560152. doi: 10.3389/fpsyg.2020.560152 (PMC7689363; doi:10.3389/fpsyg.2020.560152)
Supplement: Supplementary file 1 [file Data_Sheet_1.zip]

Archive with 1 entries (1 files):
- data compare in yoga.sav
